# Supplementary material for: Uncertainty Evaluation of Soil Heavy Metal(loid) Pollution and Health Risk in Hunan Province: A Geographic Detector with Monte Carlo Simulation
Source: Toxics. 2023 Dec 8;11(12):1006. doi: 10.3390/toxics11121006 (PMC10747857; doi:10.3390/toxics11121006)
Supplement: Supplementary file 1 [file toxics-11-01006-s001.zip]

Archive with 1 entries (1 files):
- toxics-2745220-supplementary.pdf
